# Supplementary material for: Novel Immunity Proteins Associated with Colicin M-like Bacteriocins Exhibit Promiscuous Protection in Pseudomonas
Source: Front Microbiol. 2017 Jan 30;8:93. doi: 10.3389/fmicb.2017.00093 (PMC5277000; doi:10.3389/fmicb.2017.00093)
Supplement: Supplementary file 2 [file DataSheet2.xlsx]

## Sheet: Sheet1
Table S3. Colicin M-like bacteriocin genes present in genome sequences of pseudomonads. NA: not annotated. PseuM genes present in gene context consisting of phage-like genes are marked with “Y” (phage-like and tailocin context), others with “N”. Pseudomonads containing a putative orphan pmiA are colored red.
Species	Pathovar	Strain name	PseuM	PmiA	PmiB	Gene context
Pseudomonas aeruginosa
		6077	ABD94622	ABD94623		N
		39016	EFQ37236	NA		N
		1079_PAER	NA	NA		N
		1086_PAER	NA	NA		N
		AR_0092	OKN83186	NA		N
		AR_0100	OKN98203	NA		N
		AR_0105	OKO20444	NA		N
		AU10583	NA	NA		N
		AU18068	NA	NA		N
		AU24156	NA	NA		N
		AU7033	NA	NA		N
		AZPAE13850	NA	NA		NA
		AZPAE13876	NA	NA		NA
		AZPAE13880	NA	NA		NA
		AZPAE14352	NA	NA		NA
		AZPAE14353	NA	NA		NA
		AZPAE14373	NA	NA		NA
		AZPAE14422	NA	NA		NA
		AZPAE14688	NA	NA		NA
		AZPAE14689	NA	NA		NA
		AZPAE14690	NA	NA		NA
		AZPAE14702	NA	NA		NA
		AZPAE14703	NA	NA		NA
		AZPAE14705	NA	NA		NA
		AZPAE14706	NA	NA		NA
		AZPAE14708	NA	NA		NA
		AZPAE14710	NA	NA		NA
		AZPAE14719	NA	NA		NA
		AZPAE14720	NA	NA		N
		AZPAE14721	NA	NA		NA
		AZPAE14723	NA	NA		NA
		AZPAE14726	NA	NA		NA
		AZPAE14730	NA	NA		NA
		AZPAE14732	NA	NA		NA
		AZPAE14809	NA	NA		NA
		AZPAE14830	NA	NA		NA
		AZPAE14842	NA	NA		NA
		AZPAE14843	NA	NA		NA
		AZPAE14874	NA	NA		NA
		AZPAE14887	NA	NA		NA
		AZPAE14902	NA	NA		NA
		AZPAE14912	NA	NA		NA
		AZPAE14914	NA	NA		NA
		AZPAE14926	NA	NA		NA
		AZPAE14949	NA	NA		NA
		AZPAE14968	NA	NA		NA
		AZPAE14979	NA	NA		NA
		AZPAE15000	NA	NA		NA
		AZPAE15003	NA	NA		NA
		AZPAE15006	NA	NA		NA
		AZPAE15015	NA	NA		NA
		AZPAE15028	NA	NA		NA
		AZPAE15043	NA	NA		NA
		AZPAE15058	NA	NA		NA
		AZPAE15063	NA	NA		NA
		BL08	ERV62645	NA		N
		BL14	ERV44489	NA		N
		BL17	ERV11579	NA		N
		BTP031	NA	NA		NA
		BTP032	NA	NA		NA
		BTP033	NA	NA		NA
		BTP035	NA	NA		NA
		BTP036	NA	NA		NA
		BTP037	NA	NA		NA
		BWH030	EZN69879	NA		N
		DSM 50071	NA	NA		N
		E2UoS	NA	NA		NA
		JCM 5962	NA	NA		NA
		JJ692	ERZ09841	NA		N
		MH27	NA	NA		N
		NCTC10332	CKG69315	NA		N
		PA_ST235	NA	NA		NA
		Pa538	NA	NA		N
		RNS_PA1	NA	NA		N
		RNS_PA46	NA	NA		N
		RNS_PAE05	NA	NA		N
		U2504	ERX34628	NA		N
		W15Dec3	NA	NA		N
		WH-SGI-V-07066	NA	NA		N
		WH-SGI-V-07170	NA	NA		N
		WH-SGI-V-07172	NA	NA		N
		WH-SGI-V-07176	NA	NA		N
		WH-SGI-V-07177	NA	NA		N
		WH-SGI-V-07186	NA	NA		N
		WH-SGI-V-07247	NA	NA		N
		WH-SGI-V-07251	NA	NA		N
		WH-SGI-V-07268	NA	NA		N
		WH-SGI-V-07276	NA	NA		N
		WH-SGI-V-07286	NA	NA		N
		WH-SGI-V-07309	NA	NA		N
		WH-SGI-V-07376	NA	NA		N
		WH-SGI-V-07378	NA	NA		N
		WH-SGI-V-07385	NA	NA		N
		WH-SGI-V-07387	NA	NA		N
		WH-SGI-V-07406	NA	NA		N
		WH-SGI-V-07425	NA	NA		N
		WH-SGI-V-07486	NA	NA		N
		WH-SGI-V-07487	NA	NA		N
		WH-SGI-V-07496	NA	NA		N
		WH-SGI-V-07498	NA	NA		N
		WH-SGI-V-07504	NA	NA		N
		WH-SGI-V-07618	NA	NA		N
		WH-SGI-V-07622	NA	NA		N
		WH-SGI-V-07624	NA	NA		N
		WH-SGI-V-07625	NA	NA		N
		WH-SGI-V-07626	NA	NA		N
		WH-SGI-V-07627	NA	NA		N
		WH-SGI-V-07628	NA	NA		N
		WH-SGI-V-07634	NA	NA		N
		WH-SGI-V-07637	WP_071537805	NA		N
		WH-SGI-V-07644	NA	NA		N
		WH-SGI-V-07645	NA	NA		N
		WH-SGI-V-07646	NA	NA		N
		WH-SGI-V-07679	NA	NA		N
		WH-SGI-V-07683	NA	NA		N
		WH-SGI-V-07694	NA	NA		N
		WH-SGI-V-07703	NA	NA		N
		WH-SGI-V-07711	NA	NA		N
Pseudomonas brassicacearum
		51MFCI2.1	WP_003198305	WP_028237202		Y, Rp4 tailocin
		BS3663	SDQ00011	NA		Y, Rp4 tailocin
		DF41	AHL33693	AHL33694		N
		L13-6-12	AOS39188	AOS39187		Y, Rp4 tailocin
		NFM421	AEA67277	AEA67278		Y, Rp4 tailocin
		PP1_210F	WP_003198305	WP_013692393		Y, Rp4 tailocin
Pseudomonas brenneri
		BS2771	SDU96530	SDU96523		Y, phage-like
Pseudomonas cedrina
		BS2981	SDS65834		SDS65878	Y, phage-like
Pseudomonas coronafaciens
	oryzae	36_1	KPB50657		WP_053932397	N
	oryzae	ICMP 9088	KPY09252		KPY09321	N
Pseudomonas denitrificans
		481_PDEN	NA	NA		NA
		518_PDEN	NA	NA		NA
Pseudomonas fluorescens
		AU11114	WP_047303942	WP_047303944		N
		AU2390	WP_047296410	WP_047296411		N
		BW11P2	WP_065258970	WP_065258969		N
		C8	NA	NA		N
		HK44	EXF92034	EXF92237		N
		NZ011	WP_016985975	WP_016985976		N
		Pf29Arp	WP_051066092	WP_030142638		N
		Q8r1-96	EIK70389	EIK70830		Y, Rp4 tailocin
		S613	NA	KPU59148		N
		SRM1	CEL32035	CEL32036		N
Pseudomonas frederikbergensis
		ERGS4:02	NA	APC14645
Pseudomonas helleri
		DSM 28141	NA	KMN16142		N
Pseudomonas koreensis
		BS3658	SDD58021	SDD57988		N
Pseudomonas lundensis
		DSM 6252	NA	NA		N
Pseudomonas protegens
		K94.41	NA		NA	NA
Pseudomonas putida
		ABAC63	KTC35950		KTC35951	Contig too short
		RW10S2	API61787	API61788		Contig too short
Pseudomonas sp.
		5	KJK09024	KJK09023		N
		2(2015)	NA	NA		N
		AU9518	WP_070415044	WP_070415043		N
		BRG-100	WP_050549413	NA		Y, phage-like
		CRS05-R5	ANI00510	ANI00511		N
		DSM 28140	NA	KMN17529		N
		GM21	WP_050550217	EJM15734		N
		GM33	EJM49984	NA		contig too short
		GM49	EJM66140	NA		N
		GM55	WP_043302494	WP_043302496		N
		H1h	WP_025109146	WP_025109145		N
		HMSC067G02	NA	NA		N
		Leaf48	NA	NA		NA
		Leaf58	NA	NA		N
		NFACC04-2	SFW15072	SFW15059		N
		NFACC06-1	SFE23991	SFE23969		N
		NFACC07-1	NA	SEK05010		N
		NFACC13-1	SDB09538	SDB09530		N
		NFACC14	SDX22855	SDX22901		N
		NFACC15-1	SDA47690	SDA47699		N
		NFACC24-1	NA	SFP04837		N
		NFACC37-1	NA	SCX97554		N
		NFACC44-2	SCZ42079	SCZ42074		N
		NFACC48-1	SFT07340	SFT07325		N
		NFACC51	SDA78421	SDA78426		N
		NFACC54	SFI37530	SFI37498		N
		NFIX10	SFA88891	SFA88917		N
		NFIX28	SDZ67763	NA		N
		Os17	BAQ75159		WP_053152077	Y, prophage-like
		p21	NA	NA		NA
		Pf153	NA	NA		NA
		TAA207	NA	KVV02938		N
		TAD18	NA	KVV01580		N
Pseudomonas syringae
	aceris	A10853	WP_004408546		WP_004408548	N
	aceris	ICMP 2802	WP_004408546		WP_004408548	N
	aceris	M302273	EGH74181		EGH74182	N
	antirrhini	ICMP 4303	KPW48536	KPW48562		Y, Rp4 tailocin
	atrofaciens	DSM 50255	WP_025168119	NA		Y, Rp4 tailocin
	atrofaciens	ICMP 4394	KPW12251	NA		Y, Rp4 tailocin
	atrofaciens	LMG 5095	WP_003316273	NA		Y, Rp4 tailocin
	cilantro	0788_9	WP_054084254	NA		Y, Rp4 tailocin
	coriandricola	ICMP 12471	WP_054084254	NA		Y, Rp4 tailocin
	coryli	ICMP 17001	KPW89114	NA		Y, Rp4 tailocin
	coryli	NCPPB 4273	WP_046237376	NA		Y, Rp4 tailocin
	delphinii	ICMP 529	KPX22607	NA		Y, Rp4 tailocin
	japonica	M301072	EGH30336	NA		Y, Rp4 tailocin
	lachrymans	3988	KPC11509	NA		Y, Rp4 tailocin
	lachrymans	M302278	EGH97664	NA		Y, Rp4 tailocin
	lapsa	ATCC 10859	ALU62567	NA		Y, Rp4 tailocin
	lapsa	ICMP 3947	KPX60947	NA		Y, Rp4 tailocin
	maculicola	90_32	KPB93256	NA		Y, Rp4 tailocin
	maculicola	CFBP 1657	WP_011103200	NA		Y, Rp4 tailocin
	maculicola	H7608	KPC02364	NA		Y, Rp4 tailocin
	maculicola	ICMP 3935	WP_011103200	NA		Y, Rp4 tailocin
	maculicola	M4a	KPB84299	NA		Y, Rp4 tailocin
	maculicola	M6	KPB70694	NA		Y, Rp4 tailocin
	morsprunorum	HRI-W-5261	KWS63984	NA		Y, Rp4 tailocin
		HRI-W-5261	KWS72941		KWS72942	N
	morsprunorum	M302280	EGH12518	NA		Y, Rp4 tailocin
		M302280	EGH10510		EGH10511	N
	panici	LMG 2367	NA	NA		NA
	persicae	NCPPB 2254	KKI23490	NA		Y, Rp4 tailocin
	syringae	642	WP_003316273	NA		Y, Rp4 tailocin
	syringae	1845	OBS38652	NA		Y, Rp4 tailocin
	syringae	2507	OBS35432	NA		Y, Rp4 tailocin
	syringae	B64	ELS40993	NA		Y, Rp4 tailocin
	syringae	CRAFRU11	WP_046266089	NA		Y, Rp4 tailocin
	syringae	ICMP 3023	KPY68146	NA		Y, Rp4 tailocin
	syringae	MB03	KZL36522	NA		Y, Rp4 tailocin
	theae	ICMP 3923	KPZ32746	NA		Y, Rp4 tailocin
		ICMP 3923	KPZ35335		KPZ35363	N
	theae	NCPPB 2598	WP_032646686	NA		Y, Rp4 tailocin
		NCPPB 2598	WP_019333709		WP_019333708	N
	tomato	DC3000	AAO54114	NA		Y, Rp4 tailocin
	tomato	ICMP 2844	KPY88726	NA		Y, Rp4 tailocin
		BRIP34876	ELQ01933	NA		Y, Rp4 tailocin
		BRIP34881	ELQ01565	NA		Y, Rp4 tailocin
		CC1417	WP_024694426	WP_024694425		Y, prophage-like
		CC1458	WP_003316273	NA		Y, Rp4 tailocin
		CC1543	WP_003316273	NA		Y, Rp4 tailocin
		CC1559	WP_011103200	NA		Y, Rp4 tailocin
		DSM 10604	WP_024961364	NA		Y, Rp4 tailocin
		GR12-2	WP_065835016	OCR23140		N
		ICMP 11292	KTB95767	NA		Y, Rp4 tailocin
		KCTC 12500	KMY01126	NA		Y, Rp4 tailocin
		USA007	WP_050585740		WP_024659015	N
Pseudomonas thivervalensis
		PITR2	WP_053189480	NA		NA
Pseudomonas tolaasii
		6264	WP_020372925	NA		Y, phage-like
Pseudomonas veronii
		R4	WP_052735774	NA		Y, phage-like
Pseudomonas weihenstephanensis
		DSM 29166	NA	KMN13972		N
